# Supplementary material for: Voluntary Oral Ingestion of a Sedative Prior to Euthanasia with CO2: Behavioural Responses of Mice
Source: Animals (Basel). 2021 Oct 1;11(10):2879. doi: 10.3390/ani11102879 (PMC8533016; doi:10.3390/ani11102879)
Supplement: Supplementary file 1 [file animals-11-02879-s001.zip]

Archive with 1 entries (1 files):
- animals-1366883-SI.pdf
